# Supplementary material for: 2‐line Ferrihydrite Enhance Microbial Synthesis of Plant Biostimulants in Composted Biosolid by Regulating Phyla Pseudomonadota and Actinomycetota
Source: Adv Sci (Weinh). 2025 Dec 1;13(9):e06502. doi: 10.1002/advs.202506502 (PMC12904056; doi:10.1002/advs.202506502)
Supplement: Supplementary file 2 — Supplemental Data [file ADVS-13-e06502-s001.xlsx]

## Sheet: Sheet1
Formula	Name	CAS number	Category	Source	MS2	Reference（website）
C5H11NO2	Betaine	107-43-7	Alkaloids	Microorganisms, Plants,Animals	YES	https://link.springer.com/article/10.1007/s00253-016-7462-3	https://www.nature.com/articles/s41598-023-34509-w
C14H13NO7	Narciclasine	29477-83-6	Alkaloids	Plants	NO	https://doi.org/10.1002/ps.7420
C16H17不4	Lycorine	476-28-8	Alkaloids	Plants	YES	https://doi.org/10.1002/ps.7420
C20H16N2O4	Camptothecin	7689-03-4	Alkaloids	Plants	YES	https://pubs.acs.org/doi/10.1021/jf0484780
C10H8N2	Indole-3-acetonitrile	771-51-7	indole derivatives	Plants, Microorganisms	YES	https://www.frontiersin.org/journals/plant-science/articles/10.3389/fpls.2022.1120613/full
C10H8ClNO2	4-Chloroindole-3-acetic acid	2519-61-1	indole derivatives	Plants	NO	https://www.frontiersin.org/journals/plant-science/articles/10.3389/fpls.2022.1120613/full
C10H9NO3	Hydroxyindoleacetic Acid	54-16-0	indole derivatives	Animals	YES	http://dx.doi.org/10.2139/ssrn.4474879
C10H9NO3	2-Oxindole-3-acetic acid	2971-31-5	indole derivatives	Plants	YES	https://doi.org/10.1007/s00344-024-11328-5
C14H14N2O5	N-(3-Indolylacetyl)-DL-aspartic acid	32449-99-3	indole derivatives	Plants	YES	https://doi.org/10.1016/j.jplph.2015.11.012
C14H14N2O5	IAA-Asp	2456-73-7	indole derivatives	Plants	NO	https://pmc.ncbi.nlm.nih.gov/articles/PMC10390838/
C15H16N2O5	IAA-Glu	57105-48-3	indole derivatives	Plants	YES	https://pmc.ncbi.nlm.nih.gov/articles/PMC10390838/
C16H20N2O3	IAA-Leu	36838-63-8	indole derivatives	Plants	YES	https://pmc.ncbi.nlm.nih.gov/articles/PMC10390838/
C15H18N2O3	N-(1H-Indol-3-YL-acetyl)valine acid	57105-42-7	indole derivatives	Plants	YES	https://doi.org/10.1007/BF00193839
C21H19N3O3	IAA-L-Trp	57105-53-0	indole derivatives	Plants	NO	https://pmc.ncbi.nlm.nih.gov/articles/PMC10390838/
C10H10N2O	Indole-3-acetamide	879-37-8	indole derivatives	Plants, Microorganisms	YES	https://doi.org/10.1111/brv.12765
C10H12N2	Tryptamine	61-54-1	indole derivatives	Microorganisms, Plants,Animals	YES	https://doi.org/10.1111/brv.12765
C11H11NO3	Indole-3-lactic acid	1821-52-9	indole derivatives	Microorganisms, Plants,Animals	YES	https://doi.org/10.1111/brv.12765
C11H9NO2	3-Indoleacrylic acid	1204-06-4	indole derivatives	Animals	YES	https://doi.org/10.1111/brv.12765
C13H14N2O3	IAA-Ala	57105-39-2	indole derivatives	Plants	YES	https://pmc.ncbi.nlm.nih.gov/articles/PMC10390838/
C19H18N2O3	IAA-Phe	92519-27-2	indole derivatives	Plants	YES	https://pmc.ncbi.nlm.nih.gov/articles/PMC10390838/
C9H7NO2	Indole-3-carboxylic acid	771-50-6	indole derivatives	Microorganism, Animals	YES	https://www.frontiersin.org/journals/plant-science/articles/10.3389/fpls.2022.1120613/full
C16H19NO7	IAA-glucose	19817-95-9	indole derivatives	Plants	NO	https://doi.org/10.1101/2023.06.02.543384
C13H16N2O2	Melatonin	73-31-4	indole derivatives	Microorganisms, Plants,Animals	YES	https://pubmed.ncbi.nlm.nih.gov/22640001/
C10H9NO2	Indole-3-acetic acid	87-51-4	indole derivatives	Microorganisms, Plants,Animals		https://doi.org/10.1111/brv.12765
C12H13NO2	Indole-3-Butyric Acid	133-32-4	indole derivatives	Plants	YES	https://doi.org/10.1016/j.scienta.2017.12.013
C9H7NO	Indole-3-Carboxaldehyde	487-89-8	indole derivatives	Microorganisms, Plants,Animals	YES	https://doi.org/10.1111/brv.12765
C11H11NO2	Indole-3-propionic acid	830-96-6	indole derivatives	Plants, Microorganisms	YES	https://doi.org/10.1111/brv.12765
C11H9NO3	Indole-3-pyruvic acid	392-12-1	indole derivatives	Plants, Microorganisms	YES	https://doi.org/10.1111/brv.12765
C8H7N	Indole	120-72-9	indole derivatives	Microorganisms, Plants,Animals	YES	https://doi.org/10.1111/brv.12765
C15H23N5O5	Dihydrozeatin riboside	22663-55-4	cytokinin	Plants, Microorganisms	YES	https://link.springer.com/article/10.1007/BF01921754
C15H21N5O5	Zeatin riboside	6025-53-2	cytokinin	Plants, Microorganisms	YES	https://link.springer.com/article/10.1007/BF01921754
C12H11N5	6-Benzylaminopurine	1214-39-7	cytokinin	Plants	YES	https://doi.org/10.3389/fpls.2019.01777
C10H9N5O	Kinetin	525-79-1	cytokinin	Plants, Animals	YES	https://doi.org/10.1104/pp.111.182931
C10H13N5O	Trans-Zeatin	1637-39-4	cytokinin	Plants, Microorganisms	NO	https://doi.org/10.3389/fpls.2019.01777
C10H13N5O	Cis-Zeatin	32771-64-5	cytokinin	Plants	YES	https://doi.org/10.3389/fpls.2019.01777
C10H15N5O	Dihydrozeatin	14894-18-9	cytokinin	Plants	YES	https://doi.org/10.3389/fpls.2021.787958
C10H13N5	Isopentenyladenine	2365-40-4	cytokinin	Plants, Microorganisms	YES	https://doi.org/10.3389/fpls.2019.01777
C15H21N5O4	Riboprine	7724-76-7	cytokinin	Plants, Microorganisms	YES	https://doi.org/10.3389/fpls.2019.01777
C12H10ClN3O	1-(2-chloropyridin-4-yl)-3-phenylurea	68157-60-8	cytokinin	Synthetic	YES	https://doi.org/10.3390/molecules24224076
C19H24O6	Gibberellin A1	545-97-1	Gibberellic acid	Plants, Microorganisms	YES	https://doi.org/10.4161/psb.25504
C19H24O5	Gibberellin A4	468-44-0	Gibberellic acid	Plants, Microorganisms	YES	https://doi.org/10.1093/treephys/1.1.101
C19H22O5	Gibberellin A7	510-75-8	Gibberellic acid	Plants, Microorganisms	YES	https://doi.org/10.1093/treephys/1.1.101
C19H24O4	Gibberellin A9	427-77-0	Gibberellic acid	Plants, Microorganisms	YES	https://doi.org/10.4161/psb.25504
C19H22O6	Gibberellic acid	77-06-5	Gibberellic acid	Plants, Microorganisms	YES	https://doi.org/10.1007/0-306-47624-X_211
C6H12N2O4S2	Cystine	56-89-3	Amino acids and derivatives	Microorganisms, Plants	YES	https://www.nature.com/articles/s41598-022-14689-7
C5H9NO3	Hydroxyproline	51-35-4	Amino acids and derivatives	Microorganisms, Plants,Animals	YES	https://www.sciencedirect.com/science/article/pii/S1319562X22001103
C2H5NO2	glycine	56-40-6	Amino acids and derivatives	Microorganisms, Plants,Animals	YES	https://agro.icm.edu.pl/agro/element/bwmeta1.element.agro-f106795a-ccb1-4876-80d9-e1c68251053a
C3H7NO2	Alanine	56-41-7	Amino acids and derivatives	Microorganisms, Plants,Animals	YES	https://link.springer.com/article/10.1007/s10343-022-00821-0
C3H7NO2	Beta-Alanine	107-95-9	Amino acids and derivatives	Microorganisms, Plants,Animals	YES	https://www.frontiersin.org/journals/plant-science/articles/10.3389/fpls.2019.00921/full
C5H11NO2	Valine	72-18-4	Amino acids and derivatives	Microorganisms, Plants,Animals	YES	https://link.springer.com/article/10.1007/s10343-022-00821-0
C5H11NO2S	Methionine	63-68-3	Amino acids and derivatives	Microorganisms, Plants,Animals	YES	https://www.mdpi.com/2311-7524/9/7/807
C6H13NO2	Leucine	61-90-5	Amino acids and derivatives	Microorganisms, Plants,Animals	YES	https://journals.ashs.org/horttech/view/journals/horttech/30/1/article-p102.xml
C5H9NO2	Proline	147-85-3	Amino acids and derivatives	Microorganisms, Plants,Animals	YES	https://link.springer.com/article/10.1007/s10343-022-00821-0
C3H7NO3	Serine	56-45-1	Amino acids and derivatives	Microorganisms, Plants,Animals	YES	https://pubmed.ncbi.nlm.nih.gov/34624108/	https://www.researchgate.net/publication/374951686_Effect_of_Serine_on_Growth_and_Biochemical_Constituents_of_Zea_mays_L_Triticum_aestivum_L_and_Abelmoschus_esculentus_L_under_Arsenic_Toxicity
C11H12N2O2	Tryptophan	73-22-3	Amino acids and derivatives	Microorganisms, Plants,Animals	YES	https://pmc.ncbi.nlm.nih.gov/articles/PMC6797091/	https://www.frontiersin.org/journals/plant-science/articles/10.3389/fpls.2022.969675/full
C9H11NO2	Phenylalanine	63-91-2	Amino acids and derivatives	Microorganisms, Plants,Animals	YES	https://pmc.ncbi.nlm.nih.gov/articles/PMC10819947/
C9H11NO3	Tyrosine	60-18-4	Amino acids and derivatives	Microorganisms, Plants,Animals	YES	https://pmc.ncbi.nlm.nih.gov/articles/PMC10819947/
C3H7NO2S	Cysteine	52-90-4	Amino acids and derivatives	Microorganisms, Plants,Animals	YES	https://pubmed.ncbi.nlm.nih.gov/29643860/
C5H9NO4	glutamate	56-86-0	Amino acids and derivatives	Microorganisms, Plants,Animals	YES	https://pmc.ncbi.nlm.nih.gov/articles/PMC10819947/#B155-plants-13-00210
C4H7NO4	Aspartic Acid	56-84-8	Amino acids and derivatives	Microorganisms, Plants,Animals	YES	https://pubmed.ncbi.nlm.nih.gov/36753149/
C4H8N2O3	Asparagine	70-47-3	Amino acids and derivatives	Microorganisms, Plants,Animals	YES	https://pmc.ncbi.nlm.nih.gov/articles/PMC9653936/
C5H10N2O3	Glutamine	56-85-9	Amino acids and derivatives	Microorganisms, Plants,Animals	YES	https://www.sciencedirect.com/science/article/pii/S1319562X22001103
C6H14N2O2	Lysine	56-87-1	Amino acids and derivatives	Microorganisms, Plants,Animals	YES	https://www.mdpi.com/2311-7524/9/6/626
C6H9N3O2	Histidine	71-00-1	Amino acids and derivatives	Microorganisms, Plants,Animals	YES	https://pmc.ncbi.nlm.nih.gov/articles/PMC10819947/#B155-plants-13-00210
C6H14N4O2	Arginine	74-79-3	Amino acids and derivatives	Microorganisms, Plants,Animals	YES	https://doi.org/10.1104/pp.108.121459
C4H9NO3	Threonine	72-19-5	Amino acids and derivatives	Microorganisms, Plants,Animals	YES	https://www.mdpi.com/2311-7524/9/6/626
C4H9NO3	Homoserine	672-15-1	Amino acids and derivatives	Microorganisms, Plants,Animals	YES	https://pubs.acs.org/doi/10.1021/cb500191a
C5H12N2O2	Ornithine	70-26-8	Amino acids and derivatives	Microorganisms, Plants,Animals	YES	https://www.scienceopen.com/document_file/e48f3c1b-3cc6-4c47-abc5-cbe6c7a4ca4c/PubMedCentral/e48f3c1b-3cc6-4c47-abc5-cbe6c7a4ca4c.pdf
C6H13N3O3	Citrulline	372-75-8	Amino acids and derivatives	Microorganisms, Plants,Animals	YES	https://pse.agriculturejournals.cz/pdfs/pse/2009/02/01.pdf
C10H12N2O	Serotonin	50-67-9	Amino acids and derivatives	Microorganisms, Plants,Animals	YES	https://www.tandfonline.com/doi/full/10.1080/15592324.2015.1096469
C2H7NO	2-aminoethanol	141-43-5	Amino acids and derivatives	Microorganisms, Plants,Animals	YES	https://pubmed.ncbi.nlm.nih.gov/24186130/
C5H12N4O3	canavanine	543-38-4	Amino acids and derivatives	Plants	YES	https://www.mdpi.com/2223-7747/9/11/1595
C9H11NO4	Levodopa	59-92-7	Amino acids and derivatives	Microorganisms, Plants,Animals	YES	https://pmc.ncbi.nlm.nih.gov/articles/PMC4091518/
C8H11NO2	Dopamine	51-61-6	Amino acids and derivatives	Microorganisms, Plants,Animals	YES	https://doi.org/10.1016/j.scienta.2021.110842
C3H7NO5S2	S-Sulfocysteine	1637-71-4	Amino acids and derivatives	Microorganisms, Plants,Animals	YES	https://pmc.ncbi.nlm.nih.gov/articles/PMC2845405/
C8H14N2O5S	γ-Glutamylcysteine	636-58-8	Amino acids and derivatives	Microorganisms, Plants,Animals	YES	https://pmc.ncbi.nlm.nih.gov/articles/PMC4587470/
C6H12N2O3	Daminozide	1596-84-5	Amino acids and derivatives	Synthetic	YES	https://www.semanticscholar.org/paper/The-effect-of-daminozide-and-chlormequat-on-the-and-Lewis-Faust/907df0dc50dc03ca891999ed3ce7937b35ff0739
C4H9NO2	γ-Aminobutyric Acid	56-12-2	Amino acids and derivatives	Microorganisms, Plants,Animals	YES	https://pubmed.ncbi.nlm.nih.gov/39942945/
C4H9NO2	β-Aminobutyric Acid	541-48-0	Amino acids and derivatives	Animals	YES	https://apsjournals.apsnet.org/doi/10.1094/PDIS.2002.86.5.448
C9H14N4O3	Carnosine	305-84-0	Amino acids and derivatives	Plants, Animals	YES	https://patents.google.com/patent/CN106818759B/zh
C14H20N6O5S	S-adenosyl-L-homocysteine	979-92-0	Amino acids and derivatives	Microorganisms, Animals	YES	https://onlinelibrary.wiley.com/doi/10.1111/pbi.12935
CH4N2O	urea	57-13-6	Amino acids and derivatives	Microorganisms, Plants,Animals	YES	https://www.researchgate.net/publication/328651015_The_effect_of_organic_fertilizer_and_urea_fertilizer_on_growth_yield_and_quality_of_sweet_corn_and_soil_health
C20H32N6O12S2	Oxiglutatione	27025-41-8	Amino acids and derivatives	Microorganisms, Plants,Animals	YES	https://pmc.ncbi.nlm.nih.gov/articles/PMC8464934/
C16H21N3O3	IAA-lysine	17929-68-9	Amino acids and derivatives	Microorganism	NO	https://www.frontiersin.org/journals/plant-science/articles/10.3389/fpls.2023.1176705/full
C7H7NO2	4-Aminobenzoic acid	150-13-0	Amino acids and derivatives	Plants, Microorganisms	YES	https://journals.plos.org/plosone/article?id=10.1371%2Fjournal.pone.0091298
C7H7NO2	Trigonelline	535-83-1	Amino acids and derivatives	Plants	NO	https://pmc.ncbi.nlm.nih.gov/articles/PMC5490898/
C5H7NO3	L-Pyroglutamic acid	98-79-3	Amino acids and derivatives	Microorganisms, Plants,Animals	YES	https://www.sciencedirect.com/science/article/abs/pii/S0098847218312279?via%3Dihub
C2H7NO3S	Taurine	107-35-7	Amino acids and derivatives	Microorganisms, Plants,Animals	YES	https://pmc.ncbi.nlm.nih.gov/articles/PMC10819947/#B155-plants-13-00210
C7H14N2O3	Theanine	3081-61-6	Amino acids and derivatives	Plants	YES	https://www.frontiersin.org/journals/plant-science/articles/10.3389/fpls.2021.770398/full	https://www.mdpi.com/2223-7747/14/3/492
C5H9NO3	Aminolevulinic Acid	106-60-5	Amino acids and derivatives	Plants, Microorganisms	YES	https://doi.org/10.1016/j.hpj.2017.02.002
C14H17NO7	Dhurrin	499-20-7	Amino acids and derivatives	Plants	NO	https://doi.org/10.1016/j.plaphy.2013.09.001
C7H14N2O3	Theanine	3081-61-6	Amino acids and derivatives	Plants	YES	https://doi.org/10.1016/j.foodchem.2024.142298
C10H26N4	Thermospermine	70862-11-2	Polyamines	Microorganisms, Plants,Animals	NO	https://doi.org/10.1007/s00425-010-1130-0
C7H19N3	Spermidine	124-20-9	Polyamines	Microorganisms, Plants,Animals	YES	https://doi.org/10.1007/s00425-010-1130-0
C4H12N2	Putrescine	110-60-1	Polyamines	Microorganisms, Plants,Animals	YES	https://doi.org/10.1007/s00425-010-1130-0
C5H14N2	Cadaverine	462-94-2	Polyamines	Microorganisms, Plants,Animals	YES	https://doi.org/10.1007/s00425-010-1130-0
C10H26N4	Spermine	71-44-3	Polyamines	Microorganisms, Plants,Animals	YES	https://doi.org/10.1007/s00425-010-1130-0
C12H18O3	Jasmonic acid	6894-38-8	Jasmonates	Plants, Microorganisms	YES	https://pmc.ncbi.nlm.nih.gov/articles/PMC7073113/
C11H16O	cis-Jasmone	488-10-8	Jasmonates	Plants	NO	https://pmc.ncbi.nlm.nih.gov/articles/PMC6566436/
C12H18O4	12-Hydroxyjasmonic acid	140631-27-2	Jasmonates	Plants, Microorganisms	YES	https://pmc.ncbi.nlm.nih.gov/articles/PMC6566436/
C18H29NO4	(-)-jasmonoyl-L-isoleucine	120330-93-0	Jasmonates	Plants	NO	https://pmc.ncbi.nlm.nih.gov/articles/PMC6566436/	https://link.springer.com/article/10.1007/s12374-024-09428-6
C13H20O3	Methyl jasmonate	1211-29-6	Jasmonates	Plants, Microorganisms	YES	https://www.sciencedirect.com/science/article/abs/pii/S0304423820303435
C7H6O3	Salicylic Acid	69-72-7	Salicylic acid	Plants, Microorganisms	YES	https://www.sciencedirect.com/science/article/abs/pii/S0176161712001897?via%3Dihub
C7H6O4	Gentisic Acid	490-79-9	Salicylic acid	Plants, Microorganisms	YES	https://apsjournals.apsnet.org/doi/abs/10.1094/MPMI.1999.12.3.227
C7H6O4	2,4-Dihydroxybenzoic Acid	89-86-1	Salicylic acid	Plants, Animals	YES	https://advanced.onlinelibrary.wiley.com/doi/full/10.1002/advs.202307051
C13H16O8	Salicylic acid glucoside	10366-91-3	Salicylic acid	Plants	NO	https://pmc.ncbi.nlm.nih.gov/articles/PMC8896648/
C13H16O8	Salicylic Acid Glucose Ester	60517-74-0	Salicylic acid	Plants	NO	https://pmc.ncbi.nlm.nih.gov/articles/PMC8896648/
C8H8O3	Methyl Salicylate	119-36-8	Salicylic acid	Plants, Microorganisms	YES	https://www.nature.com/articles/srep34498
C7H6O4	2,3-Dihydroxybenzoic acid	303-38-8	Salicylic acid	Plants, Microorganisms	YES	https://pmc.ncbi.nlm.nih.gov/articles/PMC10594471/
C9H8O4	2-Acetoxybenzoic acid	50-78-2	Salicylic acid	Plants	YES	https://www.frontiersin.org/journals/plant-science/articles/10.3389/fpls.2020.00668/full
C15H12O5	Naringenin chalcone	73692-50-9	Chalcone	Plants	YES	https://doi.org/10.3390/agronomy12051036
C15H11ClO7	Delphinidin	528-53-0	Chalcone	Plants	NO	https://doi.org/10.3390/agronomy12051036
C15H12O5	Butein	487-52-5	Chalcone	Plants	YES	https://www.tandfonline.com/doi/abs/10.1080/07060669709500541
C21H24O10	Phlorizin	60-81-1	Chalcone	Plants	YES	https://onlinelibrary.wiley.com/doi/10.1111/pce.15031
C21H22O4	Licochalcone A	58749-22-7	Chalcone	Plants	YES	https://doi.org/10.1590/S0100-83582016340300022
C21H22O5	Xanthohumol	6754-58-1	Chalcone	Plants	YES	https://doi.org/10.1017/S0007485317000256
C16H14O4	2',4-Dihydroxy-3-methoxychalcone	220430-82-0	Chalcone	Plants	NO	https://pubmed.ncbi.nlm.nih.gov/25522536/
C17H16O4	Stercurensin	94388-75-7	Chalcone	Plants	NO	https://doi.org/10.1590/S0100-83582016340300022
C15H12O3	2,4-Dihydroxychalcone	1776-30-3	Chalcone	Plants	NO	https://pubmed.ncbi.nlm.nih.gov/25522536/
C15H12O2	2-Hydroxychalcone	644-78-0	Chalcone	Plants	YES	https://doi.org/10.1590/S0100-83582016340300022
C20H20O4	Isobavachalcone	20784-50-3	Chalcone	Plants	YES	https://www.mdpi.com/1422-0067/24/12/10225
C15H10BrFO	4-Bromo-4'-fluorochalcone	350474-66-7	Chalcone	Plants	NO	https://doi.org/10.1002/cbdv.202100226
C18H20O5	Combretastatin A4	117048-59-6	Chalcone	Plants	NO	https://pubmed.ncbi.nlm.nih.gov/26711170/
C15H14O5	Phloretin	60-82-2	Chalcone	Plants	YES	https://doi.org/10.3390/plants13141890	https://pmc.ncbi.nlm.nih.gov/articles/PMC8270676/
C15H12O2	2'-Hydroxychalcone	1214-47-7	Chalcone	Plants	YES	https://www.mdpi.com/2079-6382/9/9/576
C21H24O10	Trilobatin	4192-90-9	Chalcone	Plants	YES	https://doi.org/10.3390/plants13233389
C16H14O6	Hesperetin	520-33-2	flavanone	Plants	NO	https://pubmed.ncbi.nlm.nih.gov/26188593/
C15H12O6	Eriodictyol	552-58-9	flavanone	Plants	NO	https://doi.org/10.1186/s12870-019-2054-x
C16H14O5	Sakuranetin	2957-21-3	flavanone	Plants	NO	https://pmc.ncbi.nlm.nih.gov/articles/PMC11039461/	https://doi.org/10.1073/pnas.2305007120
C27H32O14	Naringin	10236-47-2	flavanone	Plants	YES	https://doi.org/10.3389/fpls.2020.00682
C21H22O9	Liquiritin	551-15-5	flavanone	Plants	YES	https://doi.org/10.1080/17429145.2021.1963867
C21H22O9	Pinocembroside	75829-43-5	flavanone	Plants	NO	https://www.mdpi.com/2076-2607/8/4/536	https://doi.org/10.1016/j.pestbp.2019.11.025
C15H12O5	Naringenin	480-41-1	flavanone	Plants	YES	https://www.frontiersin.org/journals/plant-science/articles/10.3389/fpls.2020.00682/full?utm_source=chatgpt.com
C25H28O6	Sophoraflavanone G	97938-30-2	flavanone	Plants	NO	https://dx.doi.org/10.7324/JAPS.2020.10907
C28H34O15	Hesperidin	520-26-3	flavanone	Plants	YES	https://doi.org/10.1016/j.plaphy.2024.108433	https://pubmed.ncbi.nlm.nih.gov/26188593/
C16H14O4	Medicarpin	32383-76-9	flavanone	Plants	YES	https://acsess.onlinelibrary.wiley.com/doi/10.2135/cropsci1990.0011183X003000010035x
C16H14O5	Isosakuranetin	480-43-3	flavanone	Plants	NO	https://www.sciencedirect.com/science/article/abs/pii/S0031942297002896?via%3Dihub
C27H30O15	Kaempferol-3-O-rutinoside	17650-84-9	flavanone	Plants	NO	https://doi.org/10.1002/ps.5336
C25H22O10	Silymarin	65666-07-1	flavonols	Plants	YES	https://doi.org/10.1007/BF02902106
C15H12O7	Taxifolin	480-18-2	flavonols	Plants	YES	https://doi.org/10.3389/fpls.2019.00208	https://doi.org/10.1016/j.pestbp.2015.09.003
C21H22O10	Prunin	529-55-5	flavonols	Plants	YES	https://doi.org/10.1104/pp.44.3.342
C21H22O12	Taxifolin-3-glucoside	27297-45-6	flavonols	Plants	YES	https://doi.org/10.3389/fpls.2019.00208
C20H18O10	Juglanin	5041-67-8	flavonoids	Plants	YES	https://www.researchgate.net/publication/286841801
C16H12O6	Kaempferide	491-54-3	flavonoids	Plants	YES	https://doi.org/10.1111/j.1439-0434.2004.00916.x
C15H10O4	Chrysin	480-40-0	Flavones	Plants, Microorganisms	YES	https://doi.org/10.3390/agronomy10081209
C15H10O4	4',7-Dihydroxyflavone	2196-14-7	flavonoids	Plants	YES	https://doi.org/10.1093/jxb/err430
C15H10O4	5,4′-Dihydroxyflavone	6665-67-4	flavonoids	Plants	NO	https://doi.org/10.1007/s10811-021-02576-z	https://doi.org/10.1016/j.ecoenv.2019.03.097
C21H22O8	Nobiletin	478-01-3	Flavones	Plants	YES	https://pubs.acs.org/doi/10.1021/jf011382a
C15H10O3	6-Hydroxyflavone	6665-83-4	Flavones	Plants	YES	https://doi.org/10.1007/s10658-020-01988-w
C21H20O11	Luteolin 5-glucoside	20344-46-1	Flavones	Plants	NO	https://doi.org/10.1039/C7RA12072A
C17H14O5	Apigenin 7,4'-dimethyl ether	5128-44-9	flavonoids	Plants	YES	https://pmc.ncbi.nlm.nih.gov/articles/PMC4444857/
C20H20O7	Sinensetin	2306-27-6	flavonoids	Plants	YES	https://pubs.acs.org/doi/10.1021/jf011382a
C21H18O11	Baicalin	21967-41-9	flavonoids	Plants	YES	https://doi.org/10.48130/vegres-0024-0023
C21H18O12	Scutellarin	27740-01-8	flavonoids	Plants	YES	https://patents.google.com/patent/CN102613185B/en
C21H20O10	Genistin	529-59-9	flavonoids	Plants	YES	https://doi.org/10.1002/ps.7009
C21H20O10	Vitexin	3681-93-4	Flavones	Plants	YES	https://doi.org/10.1016/j.pmpp.2004.03.005	https://doi.org/10.1007/s10725-024-01266-3
C21H20O10	Isovitexin	38953-85-4	Flavones	Plants	YES	https://doi.org/10.1007/s44372-024-00063-6
C24H22O14	luteolin 7-O-(6''-malonyl glucoside)	98767-38-5	Flavones	Plants	YES	https://doi.org/10.1016/0031-9422（88）80745-3
C16H12O6	Chryseriol	491-71-4	Flavones	Plants	YES	https://pmc.ncbi.nlm.nih.gov/articles/PMC1062256/
C17H14O5	syzalterin	94451-48-6	Flavones	Plants	YES	https://doi.org/10.1016/j.scitotenv.2022.153781
C28H32O14	Linarin	480-36-4	Flavones	Plants	YES	https://doi.org/10.1021/acsomega.8b02020
C21H20O10	Apigetrin	578-74-5	flavonoids	Plants	YES	https://www.mdpi.com/1420-3049/26/21/6343#B126-molecules-26-06343
C27H30O15	Saponarin	20310-89-8	Flavones	Plants	NO	https://doi.org/10.1007/s44372-024-00063-6
C18H16O7	(+)-Usnic acid	7562-61-0	flavonoids	Plants, Microorganisms	NO	https://doi.org/10.1016/S0014-5793(00)01907-4
C15H10O6	Luteolin	491-70-3	flavonoids	Plants	YES	https://www.science.org/doi/10.1126/science.3738520
C15H10O5	Apigenin	520-36-5	Flavones	Plants	YES	https://doi.org/10.3390/agronomy10081209
C16H12O7	Eupafolin	520-11-6	Flavones	Plants	YES	https://doi.org/10.1007/s10658-020-01988-w
C15H10O8	Quercetagetin	90-18-6	Flavones	Plants	NO	https://doi.org/10.1016/j.scitotenv.2022.153781
C15H10O2	Flavone	525-82-6	Flavones	Plants	YES	https://doi.org/10.1016/j.phytol.2014.02.010
C16H12O5	Acacetin	480-44-4	flavonoids	Plants	YES	https://doi.org/10.1016/j.phytochem.2004.06.005
C15H10O8	Myricetin	529-44-2	flavonoids	Plants	YES	https://www.mdpi.com/1420-3049/27/17/5356
C16H12O5	Calycosin	20575-57-9	isoflavones	Plants	YES	https://doi.org/10.1038/s41598-019-46820-6
C24H20O7	Isoglabratephrin	1192571-50-8	flavonoids	Plants	NO	https://doi.org/10.1080/14786419.2014.932788
C28H32O14	Isoorientin	4261-42-1	flavonoids	Plants	YES	https://doi.org/10.1016/j.pmpp.2004.03.005
C28H32O14	Orientin	28608-75-5	flavonoids	Plants	YES	https://doi.org/10.1016/j.pmpp.2004.03.005
C26H28O14	Schaftoside	51938-32-0	flavonoids	Plants	YES	https://www.actahort.org/members/showpdf?booknrarnr=381_100
C35H46O20	Echinacoside	82854-37-3	flavonoids	Plants	YES	https://doi.org/10.1111/j.1469-8137.2004.01126.x
C26H28O14	Isoschaftoside	52012-29-0	flavonoids	Plants	YES	https://www.actahort.org/members/showpdf?booknrarnr=381_100
C26H28O14	Neoschaftoside	61328-41-4	flavonoids	Plants	NO	https://www.actahort.org/members/showpdf?booknrarnr=381_100
C17H14O6	Pisatin	469-01-2	flavonoids	Plants	YES	https://doi.org/ 10.3389/fpls.2024.1384091
C15H10O7	Morin	480-16-0	flavonols	Plants	YES	https://doi.org/10.1139/W07-036
C33H40O15	Quercetin	117-39-5	flavonols	Plants	YES	https://doi.org/10.12688/f1000research.9659.1	https://doi.org/10.1016/j.plaphy.2021.05.023
C33H40O15	Robinetin	490-31-3	flavonols	Plants	YES	https://doi.org/10.1007/s10886-005-6084-5
C15H10O6	Fisetin	528-48-3	flavonols	Plants, Microorganisms	YES	https://doi.org/10.1016/j.tifs.2017.10.003
C15H10O6	kaempferol	520-18-3	flavonols	Plants	YES	https://www.mdpi.com/2223-7747/11/19/2623
C27H30O16	Lutonarin	35450-86-3	flavonols	Plants	YES	https://doi.org/10.1007/s44372-024-00063-6
C15H10O5	Emodin	518-82-1	flavonols	Plants, Microorganisms	YES	https://doi.org/10.1046/j.1469-8137.2002.00459.x
C15H10O5	Galangin	548-83-4	flavonols	Plants	YES	https://doi.org/10.1007/s10658-020-01988-w
C15H10O5	Baicalein	491-67-8	flavonols	Plants, Microorganisms	YES	https://doi.org/10.3390/plants11212958
C28H32O16	Isorhamnetin-3-O-neohespeidoside	55033-90-4	flavonols	Plants	YES	https://doi.org/10.1007/s10886-006-9250-5
C27H30O16	Rutin	153-18-4	flavonols	Plants	YES	https://link.springer.com/article/10.1007/s00284-009-9501-0
C16H12O7	Isorhamnetin	480-19-3	flavonols	Plants, Microorganisms	YES	https://doi.org/10.31015/jaefs.2024.1.6
C16H12O7	Rhamnetin	90-19-7	flavonols	Plants	YES	https://doi.org/10.1094/PHYTO.1998.88.5.396.
C20H20O7	Tangeretin	481-53-8	flavonols	Plants	YES	https://pubs.acs.org/doi/10.1021/jf011382a
C21H20O12	Isoquercetin	482-35-9	flavonols	Plants	YES	https://doi.org/10.1186/s12870-024-04804-3
C21H20O12	Quercimeritrin	491-50-9	flavonols	Plants	NO	https://doi.org/10.1186/s12870-024-04804-3
C21H20O12	Hyperoside	482-36-0	flavonols	Plants	YES	https://doi.org/10.1007/s44372-024-00063-6
C16H12O6	Hispidulin	1447-88-7	flavonols	Plants	YES	https://doi.org/10.1007/s10658-020-01988-w
C16H12O6	Isokaempferide	1592-70-7	flavonols	Plants	YES	https://doi.org/10.1016/j.postharvbio.2022.111933
C21H20O11	Quercitrin	522-12-3	flavonols	Plants	YES	https://doi.org/10.1016/j.plaphy.2021.05.023
C21H20O11	Astragalin	480-10-4	flavonols	Plants	YES	https://doi.org/10.3389/fpls.2016.00838
C21H20O11	Luteolin 7-glucoside	5373-11-5	flavonols	Plants	YES	https://doi.org/10.1104/pp.95.3.797
C21H20O11	Trifolin	23627-87-4	flavonols	Plants	YES	https://pubs.acs.org/doi/10.1021/jf0484780
C27H30O14	Lespedin	482-38-2	flavonols	Plants	YES	https://pmc.ncbi.nlm.nih.gov/articles/PMC3991749/
C27H30O16	Quercetin 3-O-glucoside 7-O-rhamnoside	18016-58-5	flavonols	Plants	NO	https://pmc.ncbi.nlm.nih.gov/articles/PMC3991749/
C21H20O12	Myricitrin	17912-87-7	flavonols	Plants	YES	https://doi.org/10.1016/j.sajb.2019.10.018.
C21H20O10	Afzelin	482-39-3	flavonols	Plants	YES	https://doi.org/10.1038/s41438-021-00609-9
C21H20O12	Robinin	301-19-9	flavonols	Plants	YES	https://doi.org/10.1016/j.chemosphere.2023.138202
C30H22O10	Daphnodorin B	95733-02-1	flavonols	Plants	NO	https://doi.org/10.1016/j.phytochem.2014.07.013.
C25H24O12	Cynarine	30964-13-7	flavonols	Plants	YES	https://doi.org/10.3389/fpls.2016.00838
C30H26O13	Tiliroside	20316-62-5	flavonols	Plants	YES	https://doi.org/10.1002/ps.5336
C15H14O6	(+)-catechin	154-23-4	Flavanols	Plants	YES	https://link.springer.com/article/10.1007/s00284-009-9501-0
C15H14O6	Epicatechin	490-46-0	Flavanols	Plants	YES	https://doi.org/10.3390/agronomy10081209
C22H18O11	Epigallocatechin Gallate	989-51-5	Flavanols	Plants	YES	https://doi.org/10.1093/treephys/24.11.1303
C22H18O10	Epicatechin Gallate	1257-08-5	Flavanols	Plants	YES	https://doi.org/10.1093/treephys/24.11.1303
C17H14O7	Tricin	520-32-1	Flavanols	Plants	YES	https://doi.org/10.1016/j.phytochem.2004.02.017
C21H20O13	Myricetin 3-beta-D-glucopyranoside	NA	Flavanols	Plants	YES	https://libyw.ucas.ac.cn/https/50buZaw9jOUjKFZbMXfecFSjFnOs4TvLea/doi/10.1021/es901034u?src=getftr&utm_source=sciencedirect_contenthosting&getft_integrator=sciencedirect_contenthosting
C34H42O20	Kaempferide triglycoside	NA	Flavanols	Plants	NO	https://doi.org/10.1016/S0031-9422(00)00488-X
C19H18O11	Mangiferin	4773-96-0	Xanthone	Plants	YES	https://doi.org/10.1093/aob/mcs119
C20H18O5	Glyceollin	57103-57-8	Other flavonoids	Plants	YES	https://doi.org/10.1016/j.jff.2013.02.010
C15H8O5	Coumestrol	479-13-0	Other flavonoids	Plants	YES	https://www.frontiersin.org/journals/plant-science/articles/10.3389/fpls.2021.756308/full
C27H28O14	Maysin	70255-49-1	Other flavonoids	Plants	YES	https://doi.org/10.1016/j.scitotenv.2022.153781
C30H22O10	Neochamaejasmin B	90411-12-4	Biflavones	Plants	NO	https://doi.org/10.1016/j.phytochem.2014.07.013.
C33H28O10	Chamaejasmenin C	89595-70-0	Biflavones	Plants	NO	https://doi.org/10.1016/j.phytochem.2014.07.013.
C16H12O4	Formononetin	485-72-3	Isoflavones	Plants	YES	https://pmc.ncbi.nlm.nih.gov/articles/PMC182973/
C20H20O4	Phaseollidin	37831-70-2	Isoflavonoid	Plants	NO	https://link.springer.com/article/10.1007/BF01976407
C20H20O4	Phaseollinisoflavan	40323-57-7	isoflavonoid	Plants	NO	https://link.springer.com/article/10.1007/BF01976407
C16H12O5	Biochanin A	491-80-5	isoflavonoid	Plants	YES	https://www.researchgate.net/publication/316449311
C15H20O4	Vulgarin	3162-56-9	isoflavonoid	Plants	YES	https://doi.org/10.1023/A:1010339104206
C15H12O6	Dalbergioidin	30368-42-4	isoflavonoid	Plants	NO	https://doi.org/10.3390/molecules180910609
C22H22O10	Sissotrin	5928-26-7	Isoflavones	Plants	YES	http://dx.doi.org/10.1007/s10886-010-9748-8
C17H18O4	Sativan	71831-00-0	Isoflavones	Plants	NO	https://doi.org/ 10.3389/fpls.2024.1384091
C22H22O10	Glycitin	40246-10-4	Isoflavones	Plants	YES	https://doi.org/10.1016/j.foodchem.2019.125376
C24H22O13	6''-O-Malonylgenistin	51011-05-3	Isoflavones	Plants	YES	https://doi.org/10.1016/j.foodchem.2019.125376
C21H20O9	Daidzin	552-66-9	Isoflavones	Plants	YES	https://doi.org/10.1016/j.foodchem.2019.125376
C15H10O4	Daidzein	486-66-8	Isoflavones	Plants, Microorganisms	YES	https://doi.org/10.3390/agronomy10081209	https://pmc.ncbi.nlm.nih.gov/articles/PMC182973/
C17H14O5	Isoafrormosin	37816-20-9	Isoflavones	Plants, Microorganisms	NO	https://doi.org/10.1016/j.scitotenv.2022.153781
C20H18O4	Neobavaisoflavone	41060-15-5	Isoflavones	Plants	NO	https://doi.org/10.1007/s40502-023-00717-9
C22H22O9	Ononin	486-62-4	Isoflavones	Plants	YES	https://doi.org/10.1134/S102144372460555X
C15H10O5	Genistein	446-72-0	Isoflavones	Plants	YES	https://doi.org/10.3390/agronomy10081209
C20H20O6	Kievitone	40105-60-0	Isoflavones	Plants	YES	https://doi.org/10.1094/phyto-68-583
C16H12O5	Glycitein	40957-83-3	Isoflavones	Plants	YES	https://doi.org/10.1093/pcp/pcaa112
C23H22O6	Deguelin	522-17-8	Isoflavones	Plants	YES	https://doi.org/ 10.3389/fpls.2024.1384091
C16H16O4	Vestiol	56701-24-7	isoflavonoid	Plants	YES	https://doi.org/10.1271/bbb.100285
C20H20O4	Glabridin	59870-68-7	Isoflavans	Plants	YES	https://doi.org/10.1016/j.pestbp.2021.104963
C23H22O6	rotenone	83-79-4	Isoflavones	Plants	YES	https://doi.org/10.3390/agronomy10081209
C14H16N2O3S2	pyoverdine	79236-62-7	phenols	Plants, Microorganisms	NO	https://pmc.ncbi.nlm.nih.gov/articles/PMC10594471/
C14H12O3	Resveratrol	501-36-0	phenols	Plants, Microorganisms	YES	https://link.springer.com/article/10.1007/s00284-009-9501-0
C16H14O4	2'-O-Methylisoliquiritigenin	112408-67-0	Phenolic acids	Plants	YES	https://doi.org/10.1104/pp.91.3.842
C13H12O9	Caftaric Acid	67879-58-7	Phenolic acids	Plants	YES	https://doi.org/10.1016/j.indcrop.2018.10.048
C11H12O5	Sinapinic acid	530-59-6	Phenolic acids	Plants	NO	https://doi.org/10.3390/toxins9090264	https://doi.org/10.3389/fchem.2021.664602
C9H6O3	Umbelliferone	93-35-6	Phenolic acids	Plants, Animals	YES	https://www.mdpi.com/1420-3049/26/21/6343
C10H8O4	Scopoletin	92-61-5	Phenolic acids	Plants	YES	https://doi.org/10.3390/plants12061278
C9H6O4	Esculetin	305-01-1	Phenolic acids	Plants	YES	https://doi.org/10.3390/plants12061278
C9H6O4	Daphnetin	486-35-1	Phenolic acids	Plants	YES	https://doi.org/10.1016/j.micres.2018.05.011
C10H8O5	Fraxetin	574-84-5	Phenolic acids	Plants	YES	https://doi.org/10.1016/j.toxicon.2024.108118
C10H8O3	Herniarin	531-59-9	Phenolic acids	Plants	YES	https://doi.org/10.1016/j.toxicon.2024.108118
C12H8O4	Bergapten	484-20-8	Phenolic acids	Plants	YES	https://doi.org/10.1016/j.toxicon.2024.108118
C9H8O4	caffeic acid	331-39-5	Phenolic acids	Plants	YES	https://link.springer.com/article/10.1007/s00284-009-9501-0
C7H6O5	Gallic Acid	149-91-7	Phenolic acids	Microorganisms, Plants,Animals	YES	https://www.mdpi.com/1420-3049/21/2/205
C10H10O4	Ferulic acid	537-98-4	Phenolic acids	Microorganisms, Plants,Animals	YES	https://www.mdpi.com/1420-3049/26/21/6343
C19H16O4	Coumarin	81-81-2	Phenolic acids	Microorganisms, Plants,Animals	YES	https://www.mdpi.com/1420-3049/26/21/6343
C8H10O2	Tyrosol	501-94-0	Phenolic acids	Microorganisms, Plants,Animals	YES	https://www.sciencedirect.com/science/article/abs/pii/S1874390021000458
C18H12O9	Eckol	88798-74-7	Phenolic acids	Plants	NO	https://www.sciencedirect.com/science/article/pii/S0045653520305348
C6H6O3	Phloroglucinol	108-73-6	Phenolic acids	Plants, Microorganisms	YES	https://www.sciencedirect.com/science/article/pii/S0045653520305348
C8H8O3	vanillin	121-33-5	Phenolic acids	Plants, Microorganisms	YES	https://link.springer.com/article/10.1007/s10725-010-9555-9
C21H20O6	Curcumin	458-37-7	Phenolic acids	Plants	YES	http://dx.doi.org/10.5539/jfr.v4n6p14
C14H6O8	Ellagic acid	476-66-4	Phenolic acids	Plants	YES	http://dx.doi.org/10.5539/jfr.v4n6p14
C6H6O2	Catechol	120-80-9	Phenolic acids	Plants	YES	https://link.springer.com/article/10.1007/s00284-009-9501-0
C16H18O9	Chlorogenic Acid	327-97-9	Phenolic acids	Plants	YES	https://www.mdpi.com/1420-3049/26/21/6343#B135-molecules-26-06343
C7H6O4	3,4-Dihydroxybenzoic acid	99-50-3	Phenolic acids	Microorganisms, Plants,Animals	YES	https://doi.org/10.1099/00221287-134-10-2741
C10H10O3	trans-4-Methoxycinnamic acid	830-09-1	Phenolic acids	Plants	YES	https://doi.org/10.1021/jf0602673
C7H6O2	4-Hydroxybenzaldehyde	123-08-0	Phenolic acids	Plants, Microorganisms	YES	https://doi.org/10.1007/s00203-008-0455-6
C16H18O9	Scopolin	531-44-2	Phenolic acids	Plants, Microorganisms	YES	https://doi.org/10.1111/tpj.13797
C16H18O9	4-Hydroxybenzoic acid	99-96-7	Phenolic acids	Plants, Microorganisms	YES	https://www.mdpi.com/1420-3049/21/2/205
C9H10O5	Syringic acid	530-57-4	Phenolic acids	Plants	YES	https://www.ccsenet.org/journal/index.php/jas/article/view/2322
C8H8O4	Vanillic Acid	121-34-6	Phenolic acids	Plants	YES	https://doi.org/10.1023/A:1024725511783
C8H16O2	octanoic acid	124-07-2	Fatty acids	Microorganisms, Plants,Animals	YES	https://doi.org/10.1007/s11829-024-10107-z
C18H36O3	3-Hydroxyoctadecanoic acid	17773-30-7	Fatty acids	Plants, Microorganisms	NO	https://doi.org/10.1007/s11829-024-10107-z
C17H34O3	Methyl 3-hydroxyhexadecanoate	51883-36-4	Fatty acids	Synthetic	NO	https://doi.org/10.1007/s11829-024-10107-z
C18H36O3	12-Hydroxystearic acid	106-14-9	Fatty acids	Plants, Microorganisms	YES	https://doi.org/10.1007/s11829-024-10107-z
C21H38O4	2-Linoleoylglycerol	3443-82-1	Fatty acids	Plants	YES	https://doi.org/10.1007/s11829-024-10107-z
C10H12O4	2,4,5-Trimethoxybenzaldehyde	4460-86-0	Aaldehyde	Plants	YES	https://doi.org/10.1007/s11829-024-10107-z
C12H16O3	Asarone	2883-98-9	Fatty acids	Plants	NO	https://doi.org/10.1007/s11829-024-10107-z
C21H26O3	Acitretin	55079-83-9	Carboxylic acids and derivatives	Synthetic	YES	https://doi.org/10.1007/s11829-024-10107-z
C31H40O2	Menatetrenone	863-61-6	Quinones and hydroquinones	Animals	YES	https://doi.org/10.1007/s11829-024-10107-z
C2H2O4	Oxalic Acid	144-62-7	Carboxylic acids and derivatives	Microorganisms, Plants,Animals	YES	https://doi.org/10.1134/S1021443724607894
C2H2O4	p-Coumaric acid	501-98-4	Carboxylic acids and derivatives	Microorganisms, Plants,Animals	YES	https://www.mdpi.com/1420-3049/21/2/205
C22H18O12	Chicoric Acid	70831-56-0	Carboxylic acids and derivatives	Plants	YES	https://doi.org/10.1093/jee/toae069
C25H24O12	3,5-Dicaffeoylquinic acid	2450-53-5	Carboxylic acids and derivatives	Plants	YES	https://doi.org/10.1093/jee/toae069
C7H12O6	Quinate	562-73-2	Carboxylic acids and derivatives	Plants	YES	https://doi.org/10.1007/s00344-013-9345-5
C12H10O2	1-Naphthaleneacetic acid	86-87-3	Carboxylic acids and derivatives	Synthetic	YES	https://doi.org/10.1007/BF00024774
C20H18O8	Diferulic acid	60299-54-9	Carboxylic acids and derivatives	Microorganisms, Plants	NO	https://doi.org/10.2135/cropsci2014.03.0223
C19H22O6	Cynaropicrin	35730-78-0	Terpenes	Plants	YES	https://doi.org/10.1021/jf501976h
C15H18O4	Grosheimin	22489-66-3	Terpenes	Plants	YES	https://doi.org/10.1021/jf501976h
C19H22O5	Aguerin B	68370-45-6	Terpenes	Plants	NO	https://doi.org/10.1021/jf501976h
C19H22O6	Strigol	11017-56-4	Strigolactone	Plants	NO	https://doi.org/10.1104/pp.105.061382
C18H20O5	sorgolactone	141262-39-7	Strigolactone	Plants	NO	https://doi.org/10.1104/pp.105.061382
C4H7NO2	1-Aminocyclopropane-1-carboxylic acid	22059-21-8	Amino acids and derivatives	Plants	YES	https://doi.org/10.1007/BF00390183
C30H48O3	Ursolic acid	77-52-1	terpenoids	Plants	YES	http://dx.doi.org/10.21577/0100-4042.20170185	https://doi.org/10.3389/fpls.2020.00697
C30H48O3	Oleanic acid	508-02-1	terpenoids	Plants	YES	http://doi.org/10.3390/ijms22094599
C20H28O4	Carnosic acid	3650-09-7	terpenoids	Plants	YES	http://doi.org/10.3390/toxins10120498
C20H26O4	Carnosol	5957-80-2	terpenoids	Plants	NO	http://doi.org/10.1104/pp.17.01183
C19H27NO6	Harzianic acid	157148-06-6	Carboxylic acids and derivatives	Microorganism	NO	http://doi.org/10.3390/jox13040037
C9H8O2	Cinnamic Acid	140-10-3	Carboxylic acids and derivatives	Plants, Microorganisms	YES	http://doi.org/10.1371/journal.pone.0069105
C9H10O2	Hydrocinnamic acid	501-52-0	Carboxylic acids and derivatives	Microorganisms, Plants,Animals	YES	http://doi.org/10.3390/CIMB46010007	http://doi.org/10.3390/plants11212846
C4H6O5	Malic Acid	617-48-1	Carboxylic acids and derivatives	Plants	YES	http://doi.org/10.1016/j.ecoenv.2017.03.018
C16H32O2	Palmitic Acid	57-10-3	Carboxylic acids and derivatives	Microorganisms, Plants,Animals	YES	https://doi.org/10.1016/j.sjbs.2021.03.040
C14H28O2	Myristic Acid	544-63-8	Carboxylic acids and derivatives	Microorganisms, Plants,Animals	YES	https://doi.org/10.1016/j.biopha.2020.111043	https://doi.org/10.1073/pnas.2006948117
C4H6O5	Diglycolic acid	4525-33-1	Carboxylic acids and derivatives	Synthetic	NO	http://doi.org/10.3390/foods11152328
C3H4O3	2-Oxopropanoic acid	127-17-3	Carboxylic acids and derivatives	Microorganisms, Plants,Animals	YES	https://doi.org/10.1590/1519-6984.272003
C6H6O6	trans-Aconitic acid	4023-65-8	Carboxylic acids and derivatives	Microorganisms, Plants,Animals	YES	https://doi.org/10.1016/j.plaphy.2018.09.036	https://doi.org/10.3390/life13030724
C7H10O5	Shikimic Acid	138-59-0	Carboxylic acids and derivatives	Plants, Microorganisms	YES	https://doi.org/10.1016/j.sjbs.2013.03.002
C3H6O2	Methyl Acetate	79-20-9	Carboxylic acids and derivatives	Plants	YES	https://doi.org/10.3390/plants10020411
C7H12O3	Ethyl 2-methylacetoacetate	609-14-3	Carboxylic acids and derivatives	Microorganism	NO	https://doi.org/10.1128/AEM.71.11.6545-6553.2005
C6H8O7	Citric Acid	77-92-9	Carboxylic acids and derivatives	Microorganisms, Plants,Animals	YES	https://doi.org/10.1016/j.soilbio.2010.02.003	https://doi.org/10.1016/j.jksus.2023.103012
C4H4O4	Fumaric Acid	110-17-8	Carboxylic acids and derivatives	Microorganisms, Plants,Animals	YES	https://doi.org/10.3389/fpls.2024.1366108
C18H16O8	Rosmarinic acid	20283-92-5	Carboxylic acids and derivatives	Plants	YES	https://doi.org/10.1371/journal.pone.0208802
C9H16O4	Azelaic Acid	123-99-9	Carboxylic acids and derivatives	Plants, Microorganisms	YES	https://doi.org/10.1111/ppl.14550
C12H24O2	Lauric Acid	143-07-7	Carboxylic acids and derivatives	Plants, Microorganisms	YES	https://doi.org/10.3389/fpls.2022.1025569	https://doi.org/10.3389/fmicb.2021.666761
C12H24O3	12-Hydroxydodecanoic Acid	505-95-3	Carboxylic acids and derivatives	Plants, Microorganisms	YES	https://doi.org/10.3389/fpls.2022.1025569
C6H12O2	Caproic Acid	142-62-1	Carboxylic acids and derivatives	Plants, Microorganisms	YES	https://doi.org/10.1186/s12870-017-1157-5
C10H20O2	Decanoic acid	334-48-5	Fatty acids	Plants	YES	https://doi.org/10.17660/ActaHortic.1989.261.19
C20H32O2	Arachidonic Acid	506-32-1	Fatty acids	Microorganisms, Plants,Animals	YES	https://doi.org/10.1105/tpc.110.073858
C11H22O2	Undecanoic Acid	112-37-8	Fatty acids	Microorganisms, Plants,Animals	YES	https://doi.org/10.3390/molecules24091724
C18H28O3	12-Oxo-phytodienoic acid	85551-10-6	Fatty acids	Plants	NO	https://doi.org/10.3389/fpls.2021.724079
C7H6O2	benzoic acid	65-85-0	Aromatic acids	Microorganisms, Plants,Animals	YES	https://doi.org/10.1007/BF02098391
C15H12O3	Lettucenin A	97915-46-3	Aaldehyde	Plants	NO	https://doi.org/10.3390/plants10112336
C8H8O3	2-Hydroxy-4-methoxybenzaldehyde	673-22-3	Aaldehyde	Plants	NO	https://doi.org/10.3389/fmicb.2024.1359947
C9H10O4	4-Hydroxy-3,5-dimethoxybenzaldehyde	134-96-3	Aromatic aldehydes	Plants, Microorganisms	YES	https://doi.org/10.1017/S0960258521000271
C10H12ClNO2	Chlorpropham	101-21-3	Hydroxy Acids	Synthetic	YES	https://archive.epa.gov/pesticides/reregistration/web/pdf/0271fact.pdf
C12H22O11	Trehalose	99-20-7	Carbohydrates	Microorganism, Animals	YES	https://doi.org/10.1007/s00344-024-11582-7
C10H6O3	Juglone	481-39-0	Quinones and hydroquinones	Plants, Microorganisms	YES	https://www.mdpi.com/1420-3049/26/21/6343
C8H6Cl2O3	2,4-Dichlorophenoxyacetic Acid	94-75-7	Carboxylic acids and derivatives	Synthetic	YES	https://pmc.ncbi.nlm.nih.gov/articles/PMC4951038/
C6H4N2S	1,2,3-Benzothiadiazole	273-77-8	heterocyclic	Synthetic	NO	https://pmc.ncbi.nlm.nih.gov/articles/PMC6480033/
C15H11ClO4	Apigeninidin	1151-98-0	Anthocyanins	Plants	NO	https://doi.org/10.3390/agronomy10081209
C15H11O6+	Cyanidin	13306-05-3	Anthocyanins	Plants	YES	https://doi.org/10.1007/s44372-024-00063-6
C30H26O13	Proanthocyanidins	20347-71-1	flavonoid	Plants	NO	https://doi.org/10.1016/j.postharvbio.2025.113732
C76H52O46	Gallotannin	5424-20-4	tannin	Plants	NO	https://doi.org/10.1016/j.chemosphere.2023.138202
C20H28O8	lobetyolin	136085-37-5	carbohydrate derivatives	Plants	NO	https://doi.org/10.1039/C7RA12072A
C30H52O2	Ginsenosides	74749-74-9	triterpenoids	Plants	NO	https://doi.org/10.1039/C7RA12072A
C35H44O16	Azadirachtin	11141-17-6	triterpenes	Plants	YES	https://doi.org/10.1584/jpestics.22.37
C28H48O6	24-Epibrassinolide	78821-43-9	Brassinolides and derivatives	Plants	NO	https://doi.org/10.3389/fpls.2016.01569
C28H48O6	Brassinolide	72962-43-7	Brassinolides and derivatives	Plants	NO	https://doi.org/10.1111/j.1439-037X.2010.00459.x
C8H7ClO3	4-Chlorophenoxyacetic acid	122-88-3	Carboxylic acids and derivatives	Synthetic	YES	https://doi.org/10.1007/s12298-024-01533-7
C15H24O2	Capsidiol	37208-05-2	Terpenoids	Plants	NO	https://doi.org/10.1104/pp.111.182931
C30H50O	Lupeol	545-47-1	Terpenoids	Plants	NO	https://doi.org/10.1088/1755-1315/685/1/012028
C15H8O6	Rhein	478-43-3	Anthraquinones	Plants	YES	https://doi.org/10.1016/j.indcrop.2021.113465
C15H14O5	（-）-Epiafzelechin	24808-04-6	Flavonoids	Plants	YES	https://doi.org/10.1016/j.indcrop.2021.113465
C34H50O12	Thapsigargin	67526-95-8	Terpenoids	Plants	NO	https://doi.org/10.1016/j.sajb.2020.02.027
C25H28O3	Etofenprox	80844-07-1	Terpenes	Synthetic	YES	https://doi.org/10.1007/s11356-022-21342-3
C13H14O4	1'-Acetoxychavicol Acetate	52946-22-2	Phenylpropanoids	Plants	NO	https://doi.org/10.1016/j.ecoenv.2018.10.065
C40H42O26	Chestanin	68325-50-8	Polyphenols	Plants	NO	https://doi.org/10.3390/molecules24020302
C21H24O8	Desoxyrhaponticin	30197-14-9	Phenols	Plants	NO	https://doi.org/10.1094/PDIS-07-18-1168-RE
C30H26O12	Procyanidin B1	20315-25-7	Polyphenols	Plants	YES	https://doi.org/10.1094/PDIS-07-18-1168-RE
C17H16O4	Desmethoxymatteucinol	56297-79-1	Flavanones	Plants	NO	https://doi.org/10.1080/03036758.2019.1648303
C7H14O6	L-Quebrachitol	642-38-6	Cyclohexanols.	Plants	NO	https://doi.org/10.1002/ps.5336
C19H26O6	Tagitinins	59979-58-7	Terpenes	Plants	NO	https://doi.org/10.1016/j.pmpp.2016.11.002
C18H16O6	Salvigenin	19103-54-9	Flavones	Plants	YES	https://doi.org/10.1002/jsfa.7745
C17H14O6	Cirsimaritin	6601-62-3	Flavanones	Plants	YES	https://doi.org/10.1002/jsfa.7745
C11H16O3	Loliolide	5989-02-6	Benzofurans	Plants	YES	https://doi.org/10.1002/ps.7445
C15H16O5	Deoxymikanolide	NA	Terpenes	Plants	NO	https://doi.org/10.1080/14786419.2016.1247080
C17H14O6	Kumatakenin	3301-49-3	Flavanones	Plants	NO	https://doi.org/10.1080/14786419.2016.1247080
C16H12O10S	Persicarin	549-31-5	Flavones	Plants	NO	https://doi.org/10.1016/j.sajb.2015.07.006
C28H32O16	Narcissin	604-80-8	Flavanols	Plants	YES	https://doi.org/10.1016/j.sajb.2015.07.006
C15H18O8	Bilobalide	33570-04-6	Terpenoids	Plants	YES	https://doi.org/10.1371/journal.pone.0155682
C20H24O9	Ginkgolide A	15291-75-5	Terpenes	Plants	YES	https://doi.org/10.1371/journal.pone.0155682
C20H24O10	Ginkgolide B	15291-77-7	Terpenes	Plants	YES	https://doi.org/10.1371/journal.pone.0155682
C20H24O11	Ginkgolide C	15291-76-6	Terpenes	Plants	NO	https://doi.org/10.1371/journal.pone.0155682
C15H12O4	Pinocembrin	480-39-7	Flavanones	Plants	NO	https://doi.org/10.1016/j.foodchem.2015.09.101	https://doi.org/10.1007/s10340-014-0641-z
C11H14O4	Sinapyl alcohol	537-33-7	Carboxylic acids and derivatives	Plants	YES	https://doi.org/10.3389/fpls.2014.00765
C15H22O3	Heliannuol A	148054-17-5	Terpenes	Plants	NO	https://doi.org/10.1021/acs.jafc.5b02261
C20H26O6	leptocarpin	73522-63-1	Terpenes	Plants	NO	https://doi.org/10.1021/acs.jafc.5b02261
C10H10O3	4-Hydroxy-3-methoxycinnamaldehyde	20649-42-7	Aldehydes	Plants	YES	https://doi.org/10.1021/jf026083f
C20H22O6	(+/-)-pinoresinol	4263-88-1	Polyphenols	Plants	YES	https://doi.org/10.1021/jf026083f
C19H18O7	Retusin	1245-15-4	Flavonoids	Plants	NO	https://doi.org/10.1021/acs.jafc.5b02842
C18H16O7	Pachypodol	33708-72-4	Flavanols	Plants	YES	https://doi.org/10.1021/acs.jafc.5b02842
C30H50O2	Betulin	473-98-3	Terpenes	Plants	YES	https://doi.org/10.1002/ps.8785
C21H22O5	Isoxanthohumo	521-48-2	Flavanones	Plants	YES	https://doi.org/10.1021/acs.jafc.5b02025
C15H11NO2	7-Aminoflavone	15847-18-4	Flavones	Plants	NO	https://doi.org/10.1021/acs.jafc.5b02025
C17H14O6	Pectolinarigenin	520-12-7	Flavanonol	Plants	NO	https://doi.org/10.1007/s12600-013-0363-4
C23H22O7	Tephrosin	76-80-2	Isoflavones	Plants	YES	https://doi.org/10.1021/np401083g
C23H22O6	Griffonianone E	874340-42-8	Flavones	Plants	NO	https://doi.org/10.1021/np401083g
C15H14O3	Dunnione	521-49-3	Quinones	Plants	NO	https://doi.org/10.1016/j.envres.2014.04.003
C30H22O10	Chamaechromone	93413-00-4	Flavones	Plants	YES	https://doi.org/10.1002/ps.3625
C33H28O10	Ruixianglangdusu B	447454-49-1	Flavones	Plants	NO	https://doi.org/10.1002/ps.3625
C19H12O7	Daphnoretin	2034-69-7	Phenylpropanoids	Plants	YES	https://doi.org/10.1002/ps.3625
C15H22O5	Artemisinin	63968-64-9	Terpenes	Plants	YES	https://www.osti.gov/etdeweb/biblio/22269033
C17H13NO3	Graveoline	485-61-0	Quinolines	Plants	NO	https://doi.org/10.1016/j.phytol.2014.02.010
C11H6O3	Psoralen	66-97-7	Phenylpropanoids	Plants	YES	https://doi.org/10.1016/j.phytol.2014.02.010
C23H22O6	Tephroapollin-F	1000210-12-7	Flavanols	Plants	NO	https://doi.org/10.1080/14786419.2014.932788
C21H20O4	Lanceolatin A	41689-78-5	Flavanols	Plants	NO	https://doi.org/10.1080/14786419.2014.932788
C29H30O8	(+)-lariciresinol 9'-p-coumarate	864452-88-0	Lignans	Plants	NO	https://doi.org/10.1002/arch.21192
C22H19Cl2NO3	Cypermethrin	52315-07-8	Terpenes	Synthetic	YES	https://doi.org/10.1002/arch.10118
C17H19NO3	Piperine	94-62-2	Alkaloids	Plants	YES	https://doi.org/10.1002/arch.10118
C27H26O11	Salcolin A	369390-51-2	Flavanols	Plants	NO	https://doi.org/10.1111/1462-2920.12226
C27H26O11	Salcolin B	369390-52-3	Flavanols	Plants	NO	https://doi.org/10.1111/1462-2920.12226
C28H34O8	6-Desacetylnimbin	18609-16-0	Terpenes	Plants	NO	https://doi.org/10.1080/14786419.2012.665917
C19H18O8	Casticin	479-91-4	Flavanols	Plants	YES	https://doi.org/10.1653/024.096.0325
C17H14O6	Bucegin	65501-87-3	Flavones	Plants	NO	https://doi.org/10.1016/j.indcrop.2012.09.012
C17H22ClN3O	Metconazole	125116-23-6	Azole	Synthetic	YES	https://doi.org/10.1016/j.pestbp.2022.105298
C16H12O5	Maackiain	2035-15-6	phenols	Plants	YES	https://doi.org/10.1021/jf401241e
C22H22O10	Trifolirhizin	6807-83-6	Isoflavonoids	Plants	YES	https://doi.org/10.1021/jf401241e
C18H18O5	Naringenin trimethyl ether	38302-15-7	Flavanones	Plants	NO	https://doi.org/10.1016/j.fitote.2012.05.003
C10H8O4	Isoscopoletin	776-86-3	Phenolic acids	Plants	NO	https://doi.org/10.2298/JSC100127008C
C8H8O4	Isovanillic acid	645-08-9	Carboxylic acids and derivatives	Plants	NO	https://doi.org/10.2298/JSC100127008C
C15H10O2	Aurone	582-04-7	Heterocyclic	Synthetic	NO	https://doi.org/10.1002/ps.1976
C20H26O3	Momilactone A	51415-07-7	Terpenes	Plants	NO	https://doi.org/10.1021/jf052796x
C20H26O4	Momilacton B	51415-08-8	Terpenes	Plants	NO	https://doi.org/10.1021/jf052796x
C20H28O4	Hautriwaic acid	18411-75-1	Terpenes	Plants	NO	https://pubmed.ncbi.nlm.nih.gov/20120094/
C30H48O3	Betulinic Acid	472-15-1	Terpenes	Plants	YES	https://pubmed.ncbi.nlm.nih.gov/20120094/
C20H30O2	Isopimaric Acid	5835-26-7	Carboxylic acids and derivatives	Plants	NO	https://pubmed.ncbi.nlm.nih.gov/20120094/
C30H38O11	Toosendanin	58812-37-6	Terpenes	Plants	NO	https://doi.org/10.1021/jf025811w
C15H10O6	Citreorosein	481-73-2	Quinones	Plants	YES	https://doi.org/10.1016/j.biortech.2007.02.04
C15H8O7	Emodic acid	478-45-5	phenols	Plants	YES	https://doi.org/10.1016/j.biortech.2007.02.04
C8H8O5	Methyl gallate	99-24-1	Carboxylic acids and derivatives	Plants	YES	https://doi.org/10.1016/j.pestbp.2004.10.003
C22H24O9	5,6,7,8,3',4',5'-Heptamethoxyflavone	6965-36-2	Flavones	Plants	NO	https://doi.org/10.1002/ps.1376
C21H22O8	Hexamethylquercetagetin	1251-84-9	Flavanones	Plants	YES	https://doi.org/10.1002/ps.747
C16H14O5	Dihydrooroxylin A	18956-18-8	Flavanones	Plants	NO	https://doi.org/10.1016/j.phytochem.2004.04.002
C22H24O9	3,5,6,7,8,3',4'-Heptamethphoxyflavone	1178-24-1	Flavanones	Plants	NO	https://doi.org/10.1002/ps.747
C15H10O6	Datiscetin	480-15-9	Flavones	Plants	NO	https://doi.org/10.1002/pca.672
C19H14O8	Meliternatin	479-78-7	Flavones	Plants	NO	https://doi.org/10.1016/s0031-9422（02）：00632-5
C19H18O7	5-hydroxy-3,6,7,8-tetramethoxyflavone	15249-62-4	Flavones	Plants	NO	https://doi.org/10.1021/jf025627a
C17H14O6	5,6-Dihydroxy-3,7-dimethoxyflavone	73213-67-9	Flavones	Plants	NO	https://doi.org/10.1021/jf025627a
C17H14O7	Cirsiliol	34334-69-5	Flavanones	Plants	YES	https://doi.org/10.1016/S0305-1978（01）00149-1
C21H22O11	Astilbin	29838-67-3	Flavanols	Plants	YES	https://doi.org/10.1002/ps.478
C15H13NO4	Xanthoxoline	17014-43-6	heterocyclic	Plants	NO	https://doi.org/10.1016/s0367-326x(01)00265-9
C16H15NO4	Arborinine	5489-57-6	heterocyclic	Plants	YES	https://doi.org/10.1016/s0367-326x(01)00265-9
C30H36O7	Tanariflavanone A	NA	Flavanones	Plants	NO	https://doi.org/10.1021/np0100338
C30H34O6	Tanariflavanone B	NA	Flavanones	Plants	NO	https://doi.org/10.1021/np0100338
C16H12O6	Irilin B	132915-50-5	heterocyclic	Plants	NO	https://doi.org/10.3109/13880209509055209
C16H14O5	Dihydrowogonin	4431-41-8	Flavones	Plants	NO	https://doi.org/10.3109/13880209509055209
C15H22O	Xanthorrhizol	30199-26-9	phenols	Plants	NO	https://doi.org/10.1016/0031-9422(93)80020-S
C15H18O2	Furanodienon	24268-41-5	Terpenes	Plants	NO	https://doi.org/10.1016/0031-9422(93)80020-S
C7H15NO3	Carnitine	541-15-1	Amines	Microorganism, Animals	YES	https://doi.org/10.1038/s41598-019-53542-2
C6H5NO2	Nicotinic acid	59-67-6	Carboxylic acids and derivatives	Microorganisms, Plants,Animals	YES	https://doi.org/10.3390/plants11182443
C4H6O5	D-Malic acid	636-61-3	Carboxylic acids and derivatives	Plants, Microorganisms	YES	https://doi.org/10.3389/fmicb.2022.850807	https://doi.org/10.1080/15592324.2019.1644596
C4H6O4	Succinic Acid	110-15-6	Carboxylic acids and derivatives	Plants, Microorganisms	YES	https://doi.org/10.1016/j.scienta.2023.111939
C9H18O2	Nonanoic acid	112-05-0	Fatty acids	Plants, Microorganisms	YES	https://doi.org/10.3390/agronomy10060791
C10H13N5O4	Adenosine	58-61-7	Carbohydrates	Microorganisms, Plants,Animals	YES	https://doi.org/10.1016/0098-8472(80)90240-3	https://www.jstor.org/stable/4273495
C22H43NO	Erucamide	112-84-5	Fatty acids	Microorganisms, Plants	YES	https://doi.org/10.24425/jppr.2023.146871	https://doi.org/10.1016/j.chom.2022.09.012
C5H5N5O	Guanine	73-40-5	heterocyclic	Microorganisms, Plants	YES	https://doi.org/10.3389/fpls.2022.841228
C6H5NO2	Picolinic acid	98-98-6	Carboxylic acids and derivatives	Microorganism	YES	https://doi.org/10.1038/sj.cr.7290199	https://doi.org/10.1111/ppl.12917
C4H8O3	3-Hydroxybutyric acid	300-85-6	Carboxylic acids and derivatives	Microorganisms, Plants,Animals	YES	http://doi.org/10.1128/AEM.02586-18
C6H14O6	Sorbitol	50-70-4	Carbohydrates	Plants, Microorganisms	YES	http://doi.org/10.3390/genes13030405	https://doi.org/10.3390/plants12132456
C9H15N3O2S	Ergothioneine	497-30-3	Amino acids and derivatives	Microorganisms, Plants,Animals	YES	http://doi.org/10.3390/plants13172487
C18H32O2	Linoleic acid	60-33-3	Fatty acids	Plants, Microorganisms	YES	https://doi.org/10.1016/j.jhazmat.2025.137156
C6H11NO3	N-hydroxypipecolic acid	115819-92-6	Heterocyclic Compounds	Plants, Microorganisms	NO	https://doi.org/10.1093/jxb/eraa317
C15H18ClN3O	uniconazole	83657-22-1	Heterocyclic Compounds	Synthetic	YES	https://doi.org/10.1186/s12870-025-06467-0
C5H6O5	2-Oxoglutaric Acid	328-50-7	Carboxylic acids and derivatives	Microorganisms, Plants,Animals	YES	https://doi.org/10.32604/phyton.2025.058851
C30H62O	1-Triacontanol	593-50-0	Fatty Alcohols	Plants	NO	https://doi.org/10.1016/j.sajb.2023.09.002
C17H14O5	Strigolactones	80286-95-9	Phytohormones	Plants	NO	https://doi.org/10.1016/S2095-3119(19)62810-8
C6H8O6	Ascorbic Acid	50-81-7	Carboxylic Acids	Plants	YES	https://doi.org/10.1016/j.sajb.2022.08.007
C38H60O18	Stevioside	57817-89-7	Carbohydrates	Plants	YES	https://doi.org/10.1016/j.plaphy.2023.107881
C10H17N3O6S	Glutathione	70-18-8	Amino acids and derivatives	Microorganisms, Plants,Animals	YES	https://doi.org/10.3389/fpls.2019.01089

## Sheet: Macromolecular substance
humic acids			https://www.mdpi.com/2073-4395/9/9/483
chitosan			https://www.mdpi.com/2073-4395/9/9/483
fulvic acid			https://www.sciencedirect.com/science/article/pii/S1319562X22001103
Poly-γ-glutamic acid			https://www.nature.com/articles/s41598-019-57190-4
cellulose			http://doi.org/10.1111/pce.13805
matrix polysaccharides			http://doi.org/10.1111/pce.13805
lignin			http://doi.org/10.1111/pce.13805
Poly-3-hydroxybutyrate			http://doi.org/10.1128/AEM.02586-18
